# Supplementary material for: Enrichment of Aquatic Xylan-Degrading Microbial Communities
Source: Microorganisms. 2024 Aug 20;12(8):1715. doi: 10.3390/microorganisms12081715 (PMC11356981; doi:10.3390/microorganisms12081715)
Supplement: Supplementary file 1 [file microorganisms-12-01715-s001.zip]

Archive with 1 entries (1 files):
- microorganisms-3120570-supplementary.pdf
